# Supplementary material for: The Role of COL1A1, COL5A1, ACTN3, MMP3, and GDF5 Gene Variants in Common Sports Injuries: Systematic Review of ACL Rupture, Achilles Tendinopathy, and Stress Fractures
Source: Genes (Basel). 2026 Feb 9;17(2):212. doi: 10.3390/genes17020212 (PMC12940354; doi:10.3390/genes17020212)
Supplement: Supplementary file 1 [file genes-17-00212-s001.zip]

Archive with 1 entries (1 files):
- PRISMA Checklist-genes-4073933-final.pdf
